# Supplementary material for: Human Small Intestinal Tissue Models to Assess Barrier Permeability: Comparative Analysis of Caco-2 Cells, Jejunal and Duodenal Enteroid-Derived Cells, and EpiIntestinalTM Tissues in Membrane-Based Cultures with and Without Flow
Source: Bioengineering (Basel). 2025 Jul 28;12(8):809. doi: 10.3390/bioengineering12080809 (PMC12384003; doi:10.3390/bioengineering12080809)
Supplement: Supplementary file 1 [file bioengineering-12-00809-s001.zip]

Archive with 1 entries (1 files):
- bioengineering-3760551-supplementary.pdf
